# Supplementary material for: Brain-state mediated modulation of inter-laminar dependencies in visual cortex
Source: Nat Commun. 2024 Jun 14;15:5105. doi: 10.1038/s41467-024-49144-w (PMC11178935; doi:10.1038/s41467-024-49144-w)
Supplement: Supplementary file 4 — Source Data [file 41467_2024_49144_MOESM4_ESM.xlsx]

## Sheet: 1c1
Punique	Pshared	Unique Information Fraction
0.1	0.1	-0.0063277
0.2	0.1	0.0088064
0.3	0.1	0.0216049
0.4	0.1	0.0378449
0.1	0.4	-0.0449229
0.2	0.4	-0.0310926
0.3	0.4	-0.0182888
0.4	0.4	0.00146237

## Sheet: 1c2
Pshared	Punique	Shared Information Fraction
0.1	0.1	0.00103585
0.2	0.1	0.00500158
0.3	0.1	0.014654
0.4	0.1	0.0285797
0.1	0.4	0.00117855
0.2	0.4	0.00447031
0.3	0.4	0.0123544
0.4	0.4	0.0237253

## Sheet: 1c3
Punique + Pshared	Total Information
0.2	0.0305616
0.3	0.0569479
0.3	0.0524022
0.4	0.0831298
0.4	0.0798532
0.4	0.0673778
0.5	0.109938
0.5	0.104306
0.5	0.0954337
0.5	0.0841623
0.6	0.128313
0.6	0.115663
0.6	0.109354
0.7	0.13299
0.7	0.129343
0.8	0.143577

## Sheet: 1d
		Punique
		0.1	0.2	0.3	0.4
Pshared	0.4	1.58329	1.76268	1.92072	2.11346
	0.3	1.30051	1.51814	1.7071	1.91244
	0.2	1.04163	1.3074	1.52538	1.73332
	0.1	0.722062	1.01213	1.25604	1.49286

## Sheet: 1e
		Punique
		0.1	0.2	0.3	0.4
Pshared	0.4	0.936202	1.32649	1.38039	1.74557
	0.3	0.91401	1.35685	1.46478	1.69728
	0.2	0.929624	1.24813	1.44623	1.62771
	0.1	0.736817	1.08187	1.26252	1.47515

## Sheet: 2d
Connection Strength	Edge Weight
0.5	0.11
1.5	0.36
2.5	0.79
3.5	0.97
4.5	1
5.5	1

## Sheet: 2f 
		Child Node
		E1_t3	I1_t3	E2_t3	I2_t3	E3_t3	I3_t3
Parent Node	E1_t1	0	0	0	0	0	0
	I1_t1	0.5635	1	0	0	0	0
	E2_t1	0	0	0	0	0	0
	I2_t1	0	0	0	1	0	0
	E3_t1	0	0	0	0	0	0
	I3_t1	0	0	0	0	0.56845	0.98585
	E1_t2	0	1	0	0	0.25275	0
	I1_t2	1	1	0	0	0	0
	E2_t2	0.0857	0	0	1	0	0
	I2_t2	0	0	0.99465	1	0	0
	E3_t2	0	0	0	0	0.42565	1
	I3_t2	0	0	0	0	1	0.9954

## Sheet: 2h
	Model F-Score
% Neurons/Population	MTwDBN	Weighted Fixed Threshold	Unweighted	Regularized Regression
100	0.923077	0.782609	0.782609	0.758621
80	0.905846	0.782609	0.77971	0.692308
60	0.877206	0.782609	0.775165	0.47619
40	0.759009	0.666667	0.631555	0.25
20	0.700529	0.389542	0.487385	0
	0.9058461538461537,
	0.8772063492063491,
	0.7590094452163417,
	0.7005291005291006]

## Sheet: 2i
Edges/Decoder		M-Score (median)	P-value
6	Unbiased	0.617211	1.65573e-07
	Weight Biased	0.623598
13	Unbiased	0.650856	6.8276e-07
	Weight Biased	0.655769

## Sheet: 4b
	AMI (3-pop models)
Lag (ms)	Unique	Total
90	0.219933	-0.073921
75	0.122813	-0.063606
60	-0.003738	-0.061082
45	-0.011042	-0.068218
30	0.038937	-0.052053
15	-0.006217	-0.059533

[truncated: 8 more sheets: 4h, 5a, 5c, 5g, S2, S3, S4, S5]
